# Supplementary material for: Root Exudation of Phytochemicals in Arabidopsis Follows Specific Patterns That Are Developmentally Programmed and Correlate with Soil Microbial Functions
Source: PLoS One. 2013 Feb 1;8(2):e55731. doi: 10.1371/journal.pone.0055731 (PMC3562227; doi:10.1371/journal.pone.0055731)
Supplement: Table S5 — Pearson correlation analysis of the functional genes involved in Amino Acid Metabolism with root exudate compounds classified as amino acids. Values present significantly correlate at p<0.05. (XLSX) [file pone.0055731.s005.xlsx]

## Sheet: Table S5
Table S5. Pearson correlation analysis of the functional genes involved in Amino Acid Metabolism with root exudate compounds classified as amino acids. Values present significantly correlate at p<0.05.
level 1	Metabolism	Metabolism	Metabolism	Metabolism	Metabolism	Metabolism	Metabolism	Metabolism	Metabolism	Metabolism	Metabolism	Metabolism	Metabolism	Metabolism	Metabolism	Metabolism	Metabolism	Metabolism	Metabolism	Metabolism	Metabolism	Metabolism	Metabolism	Metabolism	Metabolism	Metabolism	Metabolism	Metabolism	Metabolism	Metabolism	Metabolism	Metabolism	Metabolism	Metabolism	Metabolism	Metabolism	Metabolism	Metabolism	Metabolism	Metabolism	Metabolism	Metabolism	Metabolism	Metabolism	Metabolism	Metabolism	Metabolism	Metabolism	Metabolism
level 2	Amino Acid Metabolism	Amino Acid Metabolism	Amino Acid Metabolism	Amino Acid Metabolism	Amino Acid Metabolism	Amino Acid Metabolism	Amino Acid Metabolism	Amino Acid Metabolism	Amino Acid Metabolism	Amino Acid Metabolism	Amino Acid Metabolism	Amino Acid Metabolism	Amino Acid Metabolism	Amino Acid Metabolism	Amino Acid Metabolism	Amino Acid Metabolism	Amino Acid Metabolism	Amino Acid Metabolism	Amino Acid Metabolism	Amino Acid Metabolism	Amino Acid Metabolism	Amino Acid Metabolism	Amino Acid Metabolism	Amino Acid Metabolism	Amino Acid Metabolism	Amino Acid Metabolism	Amino Acid Metabolism	Amino Acid Metabolism	Amino Acid Metabolism	Amino Acid Metabolism	Amino Acid Metabolism	Amino Acid Metabolism	Amino Acid Metabolism	Amino Acid Metabolism	Amino Acid Metabolism	Amino Acid Metabolism	Amino Acid Metabolism	Amino Acid Metabolism	Amino Acid Metabolism	Amino Acid Metabolism	Amino Acid Metabolism	Amino Acid Metabolism	Amino Acid Metabolism	Amino Acid Metabolism	Amino Acid Metabolism	Amino Acid Metabolism	Amino Acid Metabolism	Amino Acid Metabolism	Amino Acid Metabolism
level 3	00250 Alanine, aspartate and glutamate metabolism [PATH:ko00250]	00250 Alanine, aspartate and glutamate metabolism [PATH:ko00250]	00250 Alanine, aspartate and glutamate metabolism [PATH:ko00250]	00250 Alanine, aspartate and glutamate metabolism [PATH:ko00250]	00250 Alanine, aspartate and glutamate metabolism [PATH:ko00250]	00250 Alanine, aspartate and glutamate metabolism [PATH:ko00250]	00250 Alanine, aspartate and glutamate metabolism [PATH:ko00250]	00250 Alanine, aspartate and glutamate metabolism [PATH:ko00250]	00250 Alanine, aspartate and glutamate metabolism [PATH:ko00250]	00250 Alanine, aspartate and glutamate metabolism [PATH:ko00250]	00250 Alanine, aspartate and glutamate metabolism [PATH:ko00250]	00260 Glycine, serine and threonine metabolism [PATH:ko00260]	00260 Glycine, serine and threonine metabolism [PATH:ko00260]	00260 Glycine, serine and threonine metabolism [PATH:ko00260]	00260 Glycine, serine and threonine metabolism [PATH:ko00260]	00260 Glycine, serine and threonine metabolism [PATH:ko00260]	00260 Glycine, serine and threonine metabolism [PATH:ko00260]	00260 Glycine, serine and threonine metabolism [PATH:ko00260]	00260 Glycine, serine and threonine metabolism [PATH:ko00260]	00260 Glycine, serine and threonine metabolism [PATH:ko00260]	00260 Glycine, serine and threonine metabolism [PATH:ko00260]	00260 Glycine, serine and threonine metabolism [PATH:ko00260]	00260 Glycine, serine and threonine metabolism [PATH:ko00260]	00260 Glycine, serine and threonine metabolism [PATH:ko00260]	00260 Glycine, serine and threonine metabolism [PATH:ko00260]	00260 Glycine, serine and threonine metabolism [PATH:ko00260]	00260 Glycine, serine and threonine metabolism [PATH:ko00260]	00260 Glycine, serine and threonine metabolism [PATH:ko00260]	00260 Glycine, serine and threonine metabolism [PATH:ko00260]	00260 Glycine, serine and threonine metabolism [PATH:ko00260]	00260 Glycine, serine and threonine metabolism [PATH:ko00260]	00260 Glycine, serine and threonine metabolism [PATH:ko00260]	00260 Glycine, serine and threonine metabolism [PATH:ko00260]	00270 Cysteine and methionine metabolism [PATH:ko00270]	00270 Cysteine and methionine metabolism [PATH:ko00270]	00270 Cysteine and methionine metabolism [PATH:ko00270]	00270 Cysteine and methionine metabolism [PATH:ko00270]	00270 Cysteine and methionine metabolism [PATH:ko00270]	00270 Cysteine and methionine metabolism [PATH:ko00270]	00270 Cysteine and methionine metabolism [PATH:ko00270]	00270 Cysteine and methionine metabolism [PATH:ko00270]	00270 Cysteine and methionine metabolism [PATH:ko00270]	00280 Valine, leucine and isoleucine degradation [PATH:ko00280]	00280 Valine, leucine and isoleucine degradation [PATH:ko00280]	00280 Valine, leucine and isoleucine degradation [PATH:ko00280]	00280 Valine, leucine and isoleucine degradation [PATH:ko00280]	00280 Valine, leucine and isoleucine degradation [PATH:ko00280]	00280 Valine, leucine and isoleucine degradation [PATH:ko00280]	00280 Valine, leucine and isoleucine degradation [PATH:ko00280]
function	glutamate synthase (NADPH/NADH) large chain [EC:1.4.1.13	glutamate synthase (NADPH/NADH) small chain [EC:1.4.1.13	L-aspartate oxidase [EC:1.4.3.16]	aspartate carbamoyltransferase catalytic subunit	amidophosphoribosyltransferase [EC:2.4.2.14]	glucosamine--fructose-6-phosphate aminotransferase	adenylosuccinate lyase [EC:4.3.2.2]	aspartate racemase [EC:5.1.1.13]	adenylosuccinate synthase [EC:6.3.4.4]	carbamoyl-phosphate synthase large subunit [EC:6.3.5.5]	carbamoyl-phosphate synthase small subunit [EC:6.3.5.5]	hydroxypyruvate reductase [EC:1.1.1.81]	D-3-phosphoglycerate dehydrogenase [EC:1.1.1.95]	threonine 3-dehydrogenase [EC:1.1.1.103]	choline dehydrogenase [EC:1.1.99.1]	betaine-aldehyde dehydrogenase [EC:1.2.1.8]	glycine dehydrogenase [EC:1.4.4.2]	glycine dehydrogenase subunit 1 [EC:1.4.4.2]	glycine dehydrogenase subunit 2 [EC:1.4.4.2]	sarcosine oxidase, subunit alpha [EC:1.5.3.1]	sarcosine oxidase, subunit beta [EC:1.5.3.1]	dimethylglycine dehydrogenase [EC:1.5.99.2]	glycine C-acetyltransferase [EC:2.3.1.29]	5-aminolevulinate synthase [EC:2.3.1.37]	glycerate kinase [EC:2.7.1.31]	homoserine kinase [EC:2.7.1.39]	phosphatidylserine synthase [EC:2.7.8.8]	phosphoserine phosphatase [EC:3.1.3.3]	threonine aldolase [EC:4.1.2.5]	threonine dehydratase [EC:4.3.1.19]	phosphoserine / homoserine phosphotransferase [EC:3.1.3.3	L-ectoine synthase [EC:4.2.1.108]	ectoine hydroxylase [EC:1.14.11.-]	homoserine dehydrogenase [EC:1.1.1.3]	5-methyltetrahydropteroyltriglutamate--homocysteine	homoserine O-acetyltransferase [EC:2.3.1.31]	S-adenosylhomocysteine/5&#39;-methylthioadenosine nucleosidase	O-acetylhomoserine (thiol)-lyase [EC:2.5.1.49]	L-serine dehydratase [EC:4.3.1.17]	D-cysteine desulfhydrase [EC:4.4.1.15]	(R)-2-hydroxyacid dehydrogenase [EC:1.1.1.272]	O-succinylhomoserine sulfhydrylase [EC:2.5.1.-]	3-hydroxyisobutyrate dehydrogenase [EC:1.1.1.31]	methylmalonate-semialdehyde dehydrogenase [EC:1.2.1.27]	butyryl-CoA dehydrogenase [EC:1.3.99.2]	isovaleryl-CoA dehydrogenase [EC:1.3.99.10]	dihydrolipoamide dehydrogenase [EC:1.8.1.4]	3-oxoacid CoA-transferase subunit A [EC:2.8.3.5]	3-oxoacid CoA-transferase subunit B [EC:2.8.3.5]
Name	K00265	K00266	K00278	K00609	K00764	K00820	K01756	K01779	K01939	K01955	K01956	K00050	K00058	K00060	K00108	K00130	K00281	K00282	K00283	K00302	K00303	K00315	K00639	K00643	K00865	K00872	K00998	K01079	K01620	K01754	K02203	K06720	K10674	K00003	K00549	K00641	K01243	K01740	K01752	K05396	K05884	K10764	K00020	K00140	K00248	K00253	K00382	K01028	K01029
alanine									0.99957																													0.99957
asparagine												-0.99875	-0.99875					-0.99875				-0.99875			-0.99875			-0.99875		-0.99875	-0.99875										-0.99875	-0.99875				-0.99875		-0.99875
beta-alanine			-0.99899		-0.99964															0.99993	0.99993		-0.99934			-0.99899			-0.99944				-0.99899										-0.99934		-0.9995
cyclohexylamine
ethanolamine			-0.9999		-0.99949															0.99889	0.99889		-0.99975			-0.9999			-0.99967				-0.9999										-0.99975		-0.99963
glycine			-0.99815		-0.99908															0.99961	0.99961		-0.99863			-0.99815			-0.99879				-0.99815										-0.99863		-0.99887
hydroxylamine
isoleucine
oxoproline
serine
threonine	0.99797																																														-0.99713
valine
[truncated: 121 more columns]
