# Supplementary material for: Root Exudation of Phytochemicals in Arabidopsis Follows Specific Patterns That Are Developmentally Programmed and Correlate with Soil Microbial Functions
Source: PLoS One. 2013 Feb 1;8(2):e55731. doi: 10.1371/journal.pone.0055731 (PMC3562227; doi:10.1371/journal.pone.0055731)
Supplement: Table S6 — Pearson correlation analysis of the functional genes involved in Metabolism of Secondary Metabolites which includes the Biosynthesis of Other Secondary Metabolites and Metabolism of Terpenoids and Polyketides with root exudate compounds classified as phenolics. Values present significantly correlate at p<0.05. (XLSX) [file pone.0055731.s006.xlsx]

## Sheet: Table S6
Table S6. Pearson correlation analysis of the functional genes involved in Metabolism of Secondary Metabolites which includes the Biosynthesis of Other Secondary Metabolites and Metabolism of Terpenoids and Polyketides with root exudate compounds classified as phenolics. Values present significantly correlate at p<0.05.
level 1	Metabolism	Metabolism	Metabolism	Metabolism	Metabolism	Metabolism	Metabolism	Metabolism	Metabolism	Metabolism	Metabolism	Metabolism	Metabolism	Metabolism	Metabolism	Metabolism	Metabolism	Metabolism	Metabolism	Metabolism	Metabolism	Metabolism	Metabolism	Metabolism	Metabolism	Metabolism	Metabolism	Metabolism	Metabolism	Metabolism	Metabolism	Metabolism	Metabolism	Metabolism	Metabolism	Metabolism	Metabolism	Metabolism	Metabolism	Metabolism	Metabolism
level 2	Biosynthesis of Other Secondary Metabolites	Biosynthesis of Other Secondary Metabolites	Biosynthesis of Other Secondary Metabolites	Biosynthesis of Other Secondary Metabolites	Biosynthesis of Other Secondary Metabolites	Biosynthesis of Other Secondary Metabolites	Biosynthesis of Other Secondary Metabolites	Biosynthesis of Other Secondary Metabolites	Biosynthesis of Other Secondary Metabolites	Biosynthesis of Other Secondary Metabolites	Biosynthesis of Other Secondary Metabolites	Biosynthesis of Other Secondary Metabolites	Biosynthesis of Other Secondary Metabolites	Biosynthesis of Other Secondary Metabolites	Biosynthesis of Other Secondary Metabolites	Biosynthesis of Other Secondary Metabolites	Biosynthesis of Other Secondary Metabolites	Metabolism of Terpenoids and Polyketides	Metabolism of Terpenoids and Polyketides	Metabolism of Terpenoids and Polyketides	Metabolism of Terpenoids and Polyketides	Metabolism of Terpenoids and Polyketides	Metabolism of Terpenoids and Polyketides	Metabolism of Terpenoids and Polyketides	Metabolism of Terpenoids and Polyketides	Metabolism of Terpenoids and Polyketides	Metabolism of Terpenoids and Polyketides	Metabolism of Terpenoids and Polyketides	Metabolism of Terpenoids and Polyketides	Metabolism of Terpenoids and Polyketides	Metabolism of Terpenoids and Polyketides	Metabolism of Terpenoids and Polyketides	Metabolism of Terpenoids and Polyketides	Metabolism of Terpenoids and Polyketides	Metabolism of Terpenoids and Polyketides	Metabolism of Terpenoids and Polyketides	Metabolism of Terpenoids and Polyketides	Metabolism of Terpenoids and Polyketides	Metabolism of Terpenoids and Polyketides	Metabolism of Terpenoids and Polyketides	Metabolism of Terpenoids and Polyketides
level 3	00401 Novobiocin biosynthesis [PATH:ko00401]	00401 Novobiocin biosynthesis [PATH:ko00401]	00401 Novobiocin biosynthesis [PATH:ko00401]	00401 Novobiocin biosynthesis [PATH:ko00401]	00521 Streptomycin biosynthesis [PATH:ko00521]	00521 Streptomycin biosynthesis [PATH:ko00521]	00521 Streptomycin biosynthesis [PATH:ko00521]	00521 Streptomycin biosynthesis [PATH:ko00521]	00521 Streptomycin biosynthesis [PATH:ko00521]	00521 Streptomycin biosynthesis [PATH:ko00521]	00521 Streptomycin biosynthesis [PATH:ko00521]	00524 Butirosin and neomycin biosynthesis [PATH:ko00524]	00901 Indole alkaloid biosynthesis [PATH:ko00901]	00940 Phenylpropanoid biosynthesis [PATH:ko00940]	00940 Phenylpropanoid biosynthesis [PATH:ko00940]	00941 Flavonoid biosynthesis [PATH:ko00941]	00965 Betalain biosynthesis [PATH:ko00965]	00253 Tetracycline biosynthesis [PATH:ko00253]	00253 Tetracycline biosynthesis [PATH:ko00253]	00253 Tetracycline biosynthesis [PATH:ko00253]	00281 Geraniol degradation [PATH:ko00281]	00281 Geraniol degradation [PATH:ko00281]	00281 Geraniol degradation [PATH:ko00281]	00900 Terpenoid backbone biosynthesis [PATH:ko00900]	00900 Terpenoid backbone biosynthesis [PATH:ko00900]	00900 Terpenoid backbone biosynthesis [PATH:ko00900]	00900 Terpenoid backbone biosynthesis [PATH:ko00900]	00900 Terpenoid backbone biosynthesis [PATH:ko00900]	00900 Terpenoid backbone biosynthesis [PATH:ko00900]	00900 Terpenoid backbone biosynthesis [PATH:ko00900]	00900 Terpenoid backbone biosynthesis [PATH:ko00900]	00900 Terpenoid backbone biosynthesis [PATH:ko00900]	00903 Limonene and pinene degradation [PATH:ko00903]	00903 Limonene and pinene degradation [PATH:ko00903]	00903 Limonene and pinene degradation [PATH:ko00903]	00906 Carotenoid biosynthesis [PATH:ko00906]	00906 Carotenoid biosynthesis [PATH:ko00906]	00908 Zeatin biosynthesis [PATH:ko00908]	01051 Biosynthesis of ansamycins [PATH:ko01051]	01053 Biosynthesis of siderophore group nonribosomal peptides [PATH:ko01053]	01053 Biosynthesis of siderophore group nonribosomal peptides [PATH:ko01053]
function	aspartate aminotransferase [EC:2.6.1.1]	aspartate aminotransferase [EC:2.6.1.1]	histidinol-phosphate aminotransferase [EC:2.6.1.9]	prephenate dehydrogenase [EC:1.3.1.12]	myo-inositol 2-dehydrogenase [EC:1.1.1.18]	dTDP-4-dehydrorhamnose reductase [EC:1.1.1.133]	glucose-1-phosphate thymidylyltransferase [EC:2.7.7.24]	dTDP-glucose 4,6-dehydratase [EC:4.2.1.46]	dTDP-4-dehydrorhamnose 3,5-epimerase [EC:5.1.3.13]	phosphoglucomutase [EC:5.4.2.2]	myo-inositol-1-phosphate synthase [EC:5.5.1.4]	glucokinase [EC:2.7.1.2]	strictosidine synthase [EC:4.3.3.2]	catalase/peroxidase [EC:1.11.1.6 1.11.1.7]	beta-glucosidase [EC:3.2.1.21]	caffeoyl-CoA O-methyltransferase [EC:2.1.1.104]	aromatic-L-amino-acid decarboxylase [EC:4.1.1.28]	acetyl-CoA carboxylase, biotin carboxylase subunit	acetyl-CoA carboxylase carboxyl transferase subunit beta	acetyl-CoA carboxylase biotin carboxyl carrier protein	citronellol/citronellal dehydrogenase	geranyl-CoA carboxylase alpha subunit [EC:6.4.1.5]	geranyl-CoA carboxylase beta subunit [EC:6.4.1.5]	hydroxymethylglutaryl-CoA reductase [EC:1.1.1.88]	farnesyl diphosphate synthase [EC:2.5.1.1 2.5.1.10]	undecaprenyl diphosphate synthase [EC:2.5.1.31]	4-diphosphocytidyl-2-C-methyl-D-erythritol kinase	isopentenyl-diphosphate delta-isomerase [EC:5.3.3.2]	(E)-4-hydroxy-3-methylbut-2-enyl-diphosphate synthase	4-hydroxy-3-methylbut-2-enyl diphosphate reductase	2-C-methyl-D-erythritol 4-phosphate cytidylyltransferase /	geranylgeranyl diphosphate synthase, type II [EC:2.5.1.1	[EC:1.1.99.-]	[EC:3.1.2.-]	(+)-trans-carveol dehydrogenase [EC:1.1.1.275]	zeta-carotene desaturase [EC:1.14.99.30]	beta-carotene ketolase (CrtO type)	tRNA dimethylallyltransferase [EC:2.5.1.75]	transketolase [EC:2.2.1.1]	mycobactin peptide synthetase MbtF	isochorismatase [EC:3.3.2.1]
Name	K00811	K00812	K00817	K04517	K00010	K00067	K00973	K01710	K01790	K01835	K01858	K00845	K01757	K03782	K05350	K00588	K01593	K01961	K01963	K02160	K13775	K13777	K13778	K00054	K00795	K00806	K00919	K01823	K03526	K03527	K12506	K13789	K00119	K01076	K12466	K00514	K02292	K00791	K00615	K04792	K05993
2-hydroxyvaleric acid
3-hydroxybutanoic acid
3-hydroxypropionic acid																																									-0.99949
4-hydroxybutyric acid																									0.99798
benzoic acid									0.9974													0.9974					0.9974													0.9974
butyrolactam
capric acid																									0.99943
fumaric acid				0.99726
g-Aminobutyric acid		0.99998
glyceric acid	-0.99906				-0.99906						-0.99949					-0.99906	0.99995							-0.99906		-0.99906		-0.99939				-0.99939
glycolic acid		-0.99724
lactic acid																													-0.99908
lauric acid																									0.99979
levoglucosan
N-acetyl-D-hexosamine
N-acetyl-D-mannosamine																					0.99992
palmitic acid																									0.99994
pelargonic acid
propane-1,3-diol																									0.99926
putrescine
shikimic acid
stearic acid																									0.99917
succinic acid				0.99701						-0.99886			-0.99886																					-0.99886		-0.99886	-0.99886	-0.99886
threonic acid
tocopherol alpha										0.9984			0.9984																					0.9984		0.9984	0.9984	0.9984
uracil																													0.998
urea	-0.99967				-0.99967						-0.9999					-0.99967	0.99997							-0.99967		-0.99967		-0.99985				-0.99985
