# Supplementary material for: Root Exudation of Phytochemicals in Arabidopsis Follows Specific Patterns That Are Developmentally Programmed and Correlate with Soil Microbial Functions
Source: PLoS One. 2013 Feb 1;8(2):e55731. doi: 10.1371/journal.pone.0055731 (PMC3562227; doi:10.1371/journal.pone.0055731)
Supplement: Table S7 — Pearson correlation analysis of the functional genes involved Carbohydrate Metabolism with root exudate compounds classified as sugars. Values present significantly correlate at p<0.05. (XLSX) [file pone.0055731.s007.xlsx]

## Sheet: Table S7
Table S7. Pearson correlation analysis of the functional genes involved Carbohydrate Metabolism with root exudate compounds classified as sugars. Values present significantly correlate at p<0.05.
level 1	Metabolism	Metabolism	Metabolism	Metabolism	Metabolism	Metabolism	Metabolism	Metabolism	Metabolism	Metabolism	Metabolism	Metabolism	Metabolism	Metabolism	Metabolism	Metabolism	Metabolism	Metabolism	Metabolism	Metabolism	Metabolism	Metabolism	Metabolism	Metabolism	Metabolism	Metabolism	Metabolism	Metabolism	Metabolism	Metabolism	Metabolism	Metabolism	Metabolism	Metabolism	Metabolism	Metabolism	Metabolism	Metabolism	Metabolism	Metabolism	Metabolism	Metabolism	Metabolism	Metabolism	Metabolism	Metabolism	Metabolism	Metabolism	Metabolism
level 2	Carbohydrate Metabolism	Carbohydrate Metabolism	Carbohydrate Metabolism	Carbohydrate Metabolism	Carbohydrate Metabolism	Carbohydrate Metabolism	Carbohydrate Metabolism	Carbohydrate Metabolism	Carbohydrate Metabolism	Carbohydrate Metabolism	Carbohydrate Metabolism	Carbohydrate Metabolism	Carbohydrate Metabolism	Carbohydrate Metabolism	Carbohydrate Metabolism	Carbohydrate Metabolism	Carbohydrate Metabolism	Carbohydrate Metabolism	Carbohydrate Metabolism	Carbohydrate Metabolism	Carbohydrate Metabolism	Carbohydrate Metabolism	Carbohydrate Metabolism	Carbohydrate Metabolism	Carbohydrate Metabolism	Carbohydrate Metabolism	Carbohydrate Metabolism	Carbohydrate Metabolism	Carbohydrate Metabolism	Carbohydrate Metabolism	Carbohydrate Metabolism	Carbohydrate Metabolism	Carbohydrate Metabolism	Carbohydrate Metabolism	Carbohydrate Metabolism	Carbohydrate Metabolism	Carbohydrate Metabolism	Carbohydrate Metabolism	Carbohydrate Metabolism	Carbohydrate Metabolism	Carbohydrate Metabolism	Carbohydrate Metabolism	Carbohydrate Metabolism	Carbohydrate Metabolism	Carbohydrate Metabolism	Carbohydrate Metabolism	Carbohydrate Metabolism	Carbohydrate Metabolism	Carbohydrate Metabolism
level 3	00010 Glycolysis / Gluconeogenesis [PATH:ko00010]	00020 Citrate cycle (TCA cycle) [PATH:ko00020]	00030 Pentose phosphate pathway [PATH:ko00030]	00030 Pentose phosphate pathway [PATH:ko00030]	00030 Pentose phosphate pathway [PATH:ko00030]	00030 Pentose phosphate pathway [PATH:ko00030]	00030 Pentose phosphate pathway [PATH:ko00030]	00030 Pentose phosphate pathway [PATH:ko00030]	00040 Pentose and glucuronate interconversions [PATH:ko00040]	00040 Pentose and glucuronate interconversions [PATH:ko00040]	00040 Pentose and glucuronate interconversions [PATH:ko00040]	00040 Pentose and glucuronate interconversions [PATH:ko00040]	00051 Fructose and mannose metabolism [PATH:ko00051]	00051 Fructose and mannose metabolism [PATH:ko00051]	00051 Fructose and mannose metabolism [PATH:ko00051]	00051 Fructose and mannose metabolism [PATH:ko00051]	00051 Fructose and mannose metabolism [PATH:ko00051]	00051 Fructose and mannose metabolism [PATH:ko00051]	00051 Fructose and mannose metabolism [PATH:ko00051]	00052 Galactose metabolism [PATH:ko00052]	00052 Galactose metabolism [PATH:ko00052]	00052 Galactose metabolism [PATH:ko00052]	00053 Ascorbate and aldarate metabolism [PATH:ko00053]	00053 Ascorbate and aldarate metabolism [PATH:ko00053]	00053 Ascorbate and aldarate metabolism [PATH:ko00053]	00500 Starch and sucrose metabolism [PATH:ko00500]	00500 Starch and sucrose metabolism [PATH:ko00500]	00500 Starch and sucrose metabolism [PATH:ko00500]	00500 Starch and sucrose metabolism [PATH:ko00500]	00500 Starch and sucrose metabolism [PATH:ko00500]	00500 Starch and sucrose metabolism [PATH:ko00500]	00500 Starch and sucrose metabolism [PATH:ko00500]	00500 Starch and sucrose metabolism [PATH:ko00500]	00500 Starch and sucrose metabolism [PATH:ko00500]	00500 Starch and sucrose metabolism [PATH:ko00500]	00500 Starch and sucrose metabolism [PATH:ko00500]	00500 Starch and sucrose metabolism [PATH:ko00500]	00500 Starch and sucrose metabolism [PATH:ko00500]	00500 Starch and sucrose metabolism [PATH:ko00500]	00500 Starch and sucrose metabolism [PATH:ko00500]	00520 Amino sugar and nucleotide sugar metabolism [PATH:ko00520]	00520 Amino sugar and nucleotide sugar metabolism [PATH:ko00520]	00520 Amino sugar and nucleotide sugar metabolism [PATH:ko00520]	00520 Amino sugar and nucleotide sugar metabolism [PATH:ko00520]	00520 Amino sugar and nucleotide sugar metabolism [PATH:ko00520]	00520 Amino sugar and nucleotide sugar metabolism [PATH:ko00520]	00520 Amino sugar and nucleotide sugar metabolism [PATH:ko00520]	00520 Amino sugar and nucleotide sugar metabolism [PATH:ko00520]	00520 Amino sugar and nucleotide sugar metabolism [PATH:ko00520]
function	pyruvate decarboxylase [EC:4.1.1.1]	isocitrate dehydrogenase (NAD+) [EC:1.1.1.41]	transaldolase [EC:2.2.1.2]	gluconokinase [EC:2.7.1.12]	6-phosphogluconolactonase [EC:3.1.1.31]	deoxyribose-phosphate aldolase [EC:4.1.2.4]	phosphogluconate dehydratase [EC:4.2.1.12]	gluconate 2-dehydrogenase gamma chain [EC:1.1.99.3]	L-ribulokinase [EC:2.7.1.16]	xylulokinase [EC:2.7.1.17]	altronate hydrolase [EC:4.2.1.7]	L-arabinose isomerase [EC:5.3.1.4]	L-iditol 2-dehydrogenase [EC:1.1.1.14]	pyrophosphate--fructose-6-phosphate 1-phosphotransferase	[EC:3.1.3.-]	L-fuculose-phosphate aldolase [EC:4.1.2.17]	rhamnulose-1-phosphate aldolase [EC:4.1.2.19]	xylose isomerase [EC:5.3.1.5]	L-rhamnose isomerase [EC:5.3.1.14]	tagatose 1,6-diphosphate aldolase [EC:4.1.2.40]	galactonate dehydratase [EC:4.2.1.6]	beta-galactosidase [EC:3.2.1.23]	D-threo-aldose 1-dehydrogenase [EC:1.1.1.122]	2-dehydro-3-deoxyglucarate aldolase [EC:4.1.2.20]	glucarate dehydratase [EC:4.2.1.40]	sucrose phosphorylase [EC:2.4.1.7]	cellulose synthase (UDP-forming) [EC:2.4.1.12]	alpha,alpha-trehalose-phosphate synthase (UDP-forming)	1,4-alpha-glucan branching enzyme [EC:2.4.1.18]	4-alpha-glucanotransferase [EC:2.4.1.25]	alpha-amylase [EC:3.2.1.1]	endoglucanase [EC:3.2.1.4]	oligo-1,6-glucosidase [EC:3.2.1.10]	alpha-glucosidase [EC:3.2.1.20]	beta-fructofuranosidase [EC:3.2.1.26]	alpha,alpha-trehalase [EC:3.2.1.28]	glucan endo-1,3-beta-D-glucosidase [EC:3.2.1.39]	glucan 1,3-beta-glucosidase [EC:3.2.1.58]	amylosucrase [EC:2.4.1.4]	maltose alpha-D-glucosyltransferase [EC:5.4.99.16]	UDPglucose 6-dehydrogenase [EC:1.1.1.22]	chitin synthase [EC:2.4.1.16]	UDP-N-acetylglucosamine 1-carboxyvinyltransferase	galactokinase [EC:2.7.1.6]	polyphosphate glucokinase [EC:2.7.1.63]	UDPglucose--hexose-1-phosphate uridylyltransferase	mannose-1-phosphate guanylyltransferase [EC:2.7.7.13]	mannose-1-phosphate guanylyltransferase [EC:2.7.7.22]	glucose-1-phosphate adenylyltransferase [EC:2.7.7.27]
Name	K01568	K00030	K00616	K00851	K01057	K01619	K01690	K06152	K00853	K00854	K01685	K01804	K00008	K00895	K01112	K01628	K01629	K01805	K01813	K01635	K01684	K12308	K00064	K01630	K01706	K00690	K00694	K00697	K00700	K00705	K01176	K01179	K01182	K01187	K01193	K01194	K01199	K01210	K05341	K05343	K00012	K00698	K00790	K00849	K00886	K00965	K00966	K00971	K00975
arabinose							0.99775	0.99775							0.99775		0.99775			0.99775			0.99775	0.99775			0.99775									0.99775	0.99775	0.99775			0.99775	0.99775				0.99775
fructose							0.99982	0.99982							0.99982		0.99982			0.99982			0.99982	0.99982			0.99982									0.99982	0.99982	0.99982			0.99982	0.99982				0.99982		1
fucose + rhamnose
galactose
glucose
glucose-1-phosphate
ribose
sucrose							0.99923	0.99923							0.99923		0.99923			0.99923			0.99923	0.99923			0.99923									0.99923	0.99923	0.99923			0.99923	0.99923				0.99923		0.99981
tagatose
[truncated: 61 more columns]
